# Supplementary material for: Ouabain Induces Transcript Changes and Activation of RhoA/ROCK Signaling in Cultured Epithelial Cells (MDCK)
Source: Curr Issues Mol Biol. 2023 Sep 14;45(9):7538–56. doi: 10.3390/cimb45090475 (PMC10528288; doi:10.3390/cimb45090475)
Supplement: Supplementary file 1 [file cimb-45-00475-s001.zip]

Archive with 1 entries (1 files):
- cimb-2555230-supplementary.pdf
